# Supplementary material for: Genetic Variation in CYP2D6 and SLC22A1 Affects Amlodipine Pharmacokinetics and Safety
Source: Pharmaceutics. 2023 Jan 25;15(2):404. doi: 10.3390/pharmaceutics15020404 (PMC9959242; doi:10.3390/pharmaceutics15020404)
Supplement: Supplementary file 1 [file pharmaceutics-15-00404-s001.zip]

Archive with 1 entries (1 files):
- pharmaceutics-2173746-supplementary.pdf
